# Supplementary material for: Body Composition Assessment in Mexican Children and Adolescents. Part 1: Comparisons between Skinfold-Thickness, Dual X-ray Absorptiometry, Air-Displacement Plethysmography, Deuterium Oxide Dilution, and Magnetic Resonance Imaging with the 4-C Model
Source: Nutrients. 2022 Mar 3;14(5):1073. doi: 10.3390/nu14051073 (PMC8912681; doi:10.3390/nu14051073)
Supplement: Supplementary file 1 [file nutrients-14-01073-s001.zip]

Archive with 1 entries (1 files):
- nutrients-1601338-supplementary.pdf
